# Supplementary material for: De novo Powered Air-Purifying Respirator Design and Fabrication for Pandemic Response
Source: medRxiv. 2021 Mar 29:2021.03.25.21252076. Preprint. [Version 1] doi: 10.1101/2021.03.25.21252076 (PMC8020994; doi:10.1101/2021.03.25.21252076)
Supplement: Supplement 4 — Supplementary Material 4: PanFab PAPR design materials and instructions, including: 3D-printing instructions, Arduino code, assembly instructions, bill of materials, CAD design files, custom Arduino shield design, and use instructions. [file media-4.zip › Supplementary Material 4/Arduino Code/Libraries/arduino-sdp-0.0.6/arduino-sdp-0.0.6/keywords.txt]

#######################################
# Syntax Coloring Map For arduino-scd
#######################################

#######################################
# Datatypes (KEYWORD1)
#######################################

SDP3XSensor	KEYWORD1
SDP8XXSensor	KEYWORD1

#######################################
# Methods and Functions (KEYWORD2)
#######################################

init	KEYWORD2
readSample	KEYWORD2
getDifferentialPressure		KEYWORD2
getHumidity	KEYWORD2
getTemperature	KEYWORD2

#######################################
# Instances (KEYWORD2)
#######################################

#######################################
# Constants (LITERAL1)
#######################################
