# Supplementary material for: De novo Powered Air-Purifying Respirator Design and Fabrication for Pandemic Response
Source: medRxiv. 2021 Mar 29:2021.03.25.21252076. Preprint. [Version 1] doi: 10.1101/2021.03.25.21252076 (PMC8020994; doi:10.1101/2021.03.25.21252076)
Supplement: Supplement 4 — Supplementary Material 4: PanFab PAPR design materials and instructions, including: 3D-printing instructions, Arduino code, assembly instructions, bill of materials, CAD design files, custom Arduino shield design, and use instructions. [file media-4.zip › Supplementary Material 4/Arduino Code/Libraries/arduino-sdp-0.0.6/arduino-sdp-0.0.6/library.properties]

name=arduino-sdp
version=0.0.6
author=Johannes Winkelmann
maintainer=Johannes Winkelmann <jwi@sensirion.com>
sentence=Support for Sensirion's Differential Pressure sensors
paragraph=Supported sensors: SDP3x, SDP8xx
category=Sensors
url=https://developer.sensirion.com
architectures=*
includes=sdpsensor.h
