# Supplementary material for: De novo Powered Air-Purifying Respirator Design and Fabrication for Pandemic Response
Source: medRxiv. 2021 Mar 29:2021.03.25.21252076. Preprint. [Version 1] doi: 10.1101/2021.03.25.21252076 (PMC8020994; doi:10.1101/2021.03.25.21252076)
Supplement: Supplement 4 — Supplementary Material 4: PanFab PAPR design materials and instructions, including: 3D-printing instructions, Arduino code, assembly instructions, bill of materials, CAD design files, custom Arduino shield design, and use instructions. [file media-4.zip › Supplementary Material 4/Arduino Code/Libraries/arduino-softpwm-master/arduino-softpwm-master/keywords.txt]

#######################################
# Syntax Coloring Map SoftPWM
#######################################
#######################################
# Datatypes (KEYWORD1)
#######################################
Palatis	KEYWORD1
SoftPWM	KEYWORD1
#######################################
# Methods and Functions (KEYWORD2)
#######################################
begin	KEYWORD2
set	KEYWORD2
size	KEYWORD2
PWMlevels	KEYWORD2
allOff	KEYWORD2
update	KEYWORD2
printInterruptLoad	KEYWORD2

#######################################
# Constants (LITERAL1)
#######################################
SOFTPWM_DEFINE_PINMODE	LITERAL1
SOFTPWM_DEFINE_CHANNEL	LITERAL1
SOFTPWM_DEFINE_CHANNEL_INVERT	LITERAL1
SOFTPWM_DEFINE_OBJECT_WITH_PWM_LEVELS	LITERAL1
SOFTPWM_DEFINE_OBJECT	LITERAL1
SOFTPWM_DEFINE_EXTERN_OBJECT_WITH_PWM_LEVELS	LITERAL1
SOFTPWM_DEFINE_EXTERN_OBJECT	LITERAL1
SOFTPWM_OUTPUT_DELAY	LITERAL1
