# Supplementary material for: De novo Powered Air-Purifying Respirator Design and Fabrication for Pandemic Response
Source: medRxiv. 2021 Mar 29:2021.03.25.21252076. Preprint. [Version 1] doi: 10.1101/2021.03.25.21252076 (PMC8020994; doi:10.1101/2021.03.25.21252076)
Supplement: Supplement 4 — Supplementary Material 4: PanFab PAPR design materials and instructions, including: 3D-printing instructions, Arduino code, assembly instructions, bill of materials, CAD design files, custom Arduino shield design, and use instructions. [file media-4.zip › Supplementary Material 4/Arduino Code/Libraries/arduino-softpwm-master/arduino-softpwm-master/library.properties]

name=arduino-softpwm
version=1.0.1
author=Victor Tseng <palatis@gmail.com>
maintainer=Victor Tseng <palatis@gmail.com>
sentence=Software PWM library for Arduino.
paragraph=Provides PWM on any pin.
category=Signal Input/Output
url=https://github.com/Palatis/arduino-softpwm
architectures=avr
